# Supplementary material for: Isotope systematics of subfossil, historical, and modern Nautilus macromphalus from New Caledonia
Source: PLoS One. 2022 Dec 28;17(12):e0277666. doi: 10.1371/journal.pone.0277666 (PMC9797077; doi:10.1371/journal.pone.0277666)
Supplement: S1 Data — Each tab contains one group of analyses. (XLSX) [file pone.0277666.s001.xlsx]

## Sheet: Organic matter
Sample number	Material	C/N	d15N	OMd13C VPDB
AMNH 11260	Mix	5.56752	7.99	-18.85
AMNH 11260	Mix	4.3914	5.14	-19.82
AMNH 11260	Mix	4.74702	5.43	-19.8
AMNH 11260	Mix	5.58815	6.98	-19.75
FM41	Mix	2.8614	10.1308	-11.3347
ROM 48997 (77-12)	Mix	3.12753	7.01844	-12.5576
ROM 60177	Mix	2.7216	9.68815	-11.4422
ROM 49000 (78-4)	Mix	2.69108	8.67921	-12.3627
AMNH 105621 (6-NC)	Mix	2.53442	8.67821	-12.5094
AMNH 112595	Mix	7.1	9.15817	-18.4798
AMNH 1123397	Mix	3.2	8.35783	-15.8369
AMNH 1123397	Mix	3.2	8.22012	-16.8774

## Sheet: Metabolic Solver
Sample number	d13Cshell	E(DIC-aragonite)	Cmeta	Cmeta(NoSuess)	d13Cmeta	d13CDIC*	Age
AMNH 11260	1.71	2.7	0.105542	0.105542	-19.55	1.2	Cenote
ROM 48997 (77-12)	1.51	2.7	0.161504	0.161504	-12.56	1	1977
AMNH 105621 (6-NC)	1.19	2.7	0.185788	0.185788	-12.51	1	2002
ROM 60177	0.97	2.7	0.219453	0.219453	-11.44	1	1976
ROM 60177	1.14	2.7	0.205788	0.205788	-11.44	1	1976
ROM 48997 (77-12)	1.4	2.7	0.169617	0.169617	-12.56	1	1977
ROM 48997 (77-12)	1.7	2.7	0.147493	0.147493	-12.56	1	1977
ROM 49000 (78-4)	1.48	2.7	0.166168	0.166168	-12.36	1	1978
ROM 49000 (78-4)	1.79	2.7	0.142964	0.142964	-12.36	1	1978
FM41	3.3	2.7	0.0478851	0.0486618	-11.33	1.2	1890
FM41	2.8	2.7	0.0877893	0.0892133	-11.33	1.2	1890
AMNH 112595	2.14	2.7	0.0893401	0.0902564	-18.5	1.2	Cenote
AMNH 112595	2.3	2.7	0.0812183	0.0820513	-18.5	1.2	Cenote
AMNH 112595	2.21	2.7	0.0857868	0.0866667	-18.5	1.2	Cenote
AMNH 1123397	-0.41	2.7	0.236207	0.236207	-16.4	1	2004
AMNH 1123397	-0.38	2.7	0.234483	0.234483	-16.4	1	2004
AMNH 1123397	-0.49	2.7	0.240805	0.240805	-16.4	1	2004
*d13CDIC Suess effect correction

## Sheet: Trace elements
Sample number	Material	Ca_ppm	Mg_ppm	Mn_ppm	Na_ppm	Sr_ppm	Ca_mol	Mg_mmol	Mn_mmol	Na_mmol	Sr_mmol	Sr/Ca_mol	Mg/Ca_mol
AMNH 105621 (6-NC)	Mix	377038	189.36	-94.6802	4555.17	1714.76	9.4076	7.79101	-1.7234	198.139	19.5705	2.08028	0.828161
AMNH 105621 (6-NC)-1	Septa	375820	237.048	-13.1693	5750.06	1659.34	9.37721	9.75306	-0.239712	250.114	18.9379	2.01956	1.04008
AMNH 11260-1	Nacre	394339	82.1036	-2.41481	4245.24	2332.71	9.83929	3.37806	-0.0439552	184.658	26.623	2.70579	0.343323
AMNH 11260-2	Prismatic	401104	122.696	-50.1938	3903.96	2236.41	10.0081	5.04818	-0.913644	169.813	25.524	2.55034	0.50441
AMNH 11260	Mix	389241	105.896	-40.0689	4178.62	2504.31	9.71209	4.35698	-0.729348	181.76	28.5815	2.94288	0.448614
FM41	Mix	401923	194.852	0	5409.61	1836.23	10.0285	8.01694	0	235.305	20.9567	2.08971	0.799414
ROM 48997 (77-12)	Mix	409651	137.347	-14.929	5726.76	1824.32	10.2214	5.65096	-0.271742	249.1	20.8208	2.03699	0.552859
ROM 60177	Mix	407618	163.447	-26.6853	5220.31	1847.96	10.1706	6.72484	-0.485734	227.071	21.0906	2.07368	0.661204
ROM 49000 (78-4)	Mix	393301	175.4	0	5191.17	1727.02	9.8134	7.21663	0	225.804	19.7103	2.00851	0.735386
AMNH 112595	Mix	370599	220.865	-16.2401	5742.5	1919.58	9.24694	9.08723	-0.295607	249.785	21.908	2.36922	0.982729
AMNH 1123397	Mix	374495	76.8851	-6.40709	3978.8	3495.07	9.34414	3.16335	-0.116624	173.068	39.8889	4.26887	0.338538

## Sheet: Carbonate
Sample Number	Material	d13C VPDB	d18O VPDB	Location
AMNH 11260	Mix	1.71	1.4	NU
ROM 48997 (77-12)	Mix	1.51	1.4	NU
AMNH 105621 (6-NC)	Mix	1.15938	1.48036	KEPSIL (Linzmeier, 2012)
AMNH 105621 (6-NC)	Mix	1.20831	1.41612	KEPSIL (Linzmeier, 2012)
AMNH 105621 (6-NC)	Mix	1.20931	1.5416	KEPSIL (Linzmeier, 2012)
AMNH 105621 (6-NC)	Mix	1.16836	1.74537	KEPSIL (Linzmeier, 2012)
AMNH 105621 (6-NC)	Mix	1.2183	1.82768	KEPSIL (Linzmeier, 2012)
AMNH 105621 (6-NC)	Mix	1.16836	1.6219	KEPSIL (Linzmeier, 2012)
ROM 60177	Mix	0.965681	2.10604	NU
ROM 60177	Mix	1.13559	2.10438	NU
ROM 48997 (77-12)	Mix	1.40332	1.5735	NU
ROM 48997 (77-12)	Mix	1.70184	1.26254	NU
ROM 49000 (78-4)	Mix	1.48241	1.55193	NU
ROM 49000 (78-4)	Mix	1.78564	1.24097	NU
FM41	Mix	3.29783	1.52047	NU
FM41	Mix	2.79818	1.04641	NU
AMNH 112595	Mix	2.14	1.71	NU
AMNH 112595	Mix	2.3	1.67	NU
AMNH 112595	Mix	2.21	1.66	NU
AMNH 1123397	Mix	-0.41	1.67	NU
AMNH 1123397	Mix	-0.38	1.54	NU
AMNH 1123397	Mix	-0.49	1.72	NU

## Sheet: d44Ca
Sample Number	Material	Year	d44/40Ca (sw)	precision 2SD	Type
AMNH 11260-2	Prismatic	Cenote	-1.11024	0.0191256	Subfossil
AMNH 11260-2	Prismatic	Cenote	-1.13636	0.0219061	Subfossil
AMNH 11260-1	Nacreous	Cenote	-1.19644	0.0208274	Subfossil
AMNH 11260	Mix	Cenote	-1.22602	0.0221075	Subfossil
AMNH 105621 (6-NC)	Mix	2002	-1.03236	0.0220535	Modern
AMNH 105621 (6-NC)-1	Septa	2002	-1.12751	0.0245387	Modern
FM41	Mix	1890	-1.06	0.02	Modern
ROM 48997 (77-12)	Mix	1977	-1.05	0.02	Modern
ROM 60177	Mix	1975	-1.06	0.02	Modern
ROM 49000 (78-4)	Mix	1978	-1.09	0.02	Modern
AMNH 112595	Mix	Cenote	-1.3962	0.02	Subfossil
AMNH 1123397	Mix	2004	-1.13	0.02	Modern
